# Supplementary material for: Injection of prototypic celiac anti-transglutaminase 2 antibodies in mice does not cause enteropathy
Source: PLoS One. 2022 Apr 6;17(4):e0266543. doi: 10.1371/journal.pone.0266543 (PMC8985999; doi:10.1371/journal.pone.0266543)
Supplement: S1 Dataset — (XLSX) [file pone.0266543.s003.xlsx]

## Sheet: ELISA serum data
	WT - IgG															TG2 KO IgG															WT - PBS								WT - IgA									TG2 KO - PBS
IgG2b day 0	0	0	0.0807976	0	0.0911987	0	0	0			0					0.0404123	0.0201985	0.0201985	0	0.0798062		0.0319884		0	0	0	0				0	0.0195832	0		0	0													0
IgG2b day 10	23.8	21.9	33.7	39.5	21.4	12.4	23.8	38.9	97.8	73.9	62.2	27	47.1	28.9		39.8	48.8	42.9	64.4	28.8	28.7		97.3	72.6	102.6		39.8				0	0	0	0	0	0												0	0
IgG2b day 20	27.2	3.6	54.4	29.8	40	32.2	6.1	38.6	116.5	57.2	66.4	37.7	62.2	55.7		42.5	59.4	44.1	58.2	6.2	9.6		106.1	10.1	127.1	109.6					0	0	0		0	0												0	0
IgG2c day 0	0.113843	0.0455028	0.022761	0.0341271	0	0	0.0126701	0.0126701								0	0	0	0	0		0.300354		0	0	0	0				0	0	0	0	0.0886308
IgG2c day 10	39.8	35.6	43.8	50.2	75.7	50.2	47.7	57.4	56	54.3	55.6	30.8	27.2	22.2		49.6	45.6	57.8	82.7	61.9	61.1		81.4	73.1	30.4		39.6				0.1	0	0	0	0	0												0	0
IgG2c day 20	68	12.6	89.9	99.2	122.9	73	20.3	75.1	98.2	49.4	88.3	46.4	49	50.3		68.8	88.2	77.9	98.9	25.2	49.4		107.2	25.8	43.7	137.8					0	0.1	0		0.1	0												0	0
IgA day 0																															0	0	0	0.0211804	0.0423772				0	0	0	0	0.0305943	0		0.025653			0.0490047
IgA day 10																															0	0	0	0	0	0.025653			0	0	0	0	0.0122243	0.127328	0	0.231513		0.0183431	0.0244665
IgA day 16																																												8.17828	8.79964
IgA day 17																																											0.0122243			1.49088
IgA day 20																															0	0	0	0.0211804		0			0	0	0	0	0.0122243	0.0423772	0.283155	0		0.0490047	0.0244665

## Sheet: Weights
ABSOLUTE WEIGHTS (grams)
WT - IgG injected																WT - IgA injected									WT - PBS injected							TG2 KO - IgG injected													TG2KO PBS injected
Day
0	19.65	19.83	20.7	19.74	19.5	24.78	22.8	24.95	17.6	18	17.78	19.86	18.93	19.85		19.45	18.77	23.84	22.55	17.8	16.25	19.8	20.36		19.3	23.26	26.58	15.99	15.43	17.8		22.1	21.84	23.7	20.74	24.5	26.8	14.14	13.67	16.17	14.26	18.2	19.2		21.1	14.88
2	19.02	19.38	20.06	18.44	18.56	23.79	22.16	23.34	16.14	16.85	17.21	18.88	17.37	18.67		16.75	16.6	21.06	20.06	16.89	15.4	19.09	19.85		18.61	23.29	26.18	15.49	14.93	17.6		20.73	20.77	21.81	18.9	23.13	25.48	13.5	13.34	15.56	13.62	17.51	18.8		21.03	14.59
4	20.06	20.03	20.73	19.64	19.02	25.16	23.19	24.08	17.11	18.11	18.08	20.11	18.83	20.31		18.29	18.88	22.96	21.42	17.9	16.44	20.22	20.52		19.1	22.69	26.6	16.07	15.27	18.41		21.96	21.45	22.59	19.78	23.99	25.98	13.97	13.28	15.83	13.96	18.61	19.25		21.45	14.42
6	19.04	19.78	20.08	19.13	19.13	24.45	23.06	23.97	16.22	17.24	17.32	20.24	18.66	19.78		17.49	17.81	22.62	20.67	17.58	16.04	20.3	20.57		19.45	24.1	26.73	16.05	15.06	19.02		21.35	20.89	22.77	19.59	23.73	25.76	14.34	13.53	15.62	14.04	18.43	19.47		21.12	15.06
8	20.1	20.31	20.93	20.31	19.6	26.14	24.32	25.49	18.31	19.05	18.84	22.1	20.63	21.53		18.73	19.21	23.91	21.57	19.52	17.21	21.8	22.12		19.3	23.6	27.15	16.99	15.27	20.85		22.39	22.3	23.37	19.94	24.47	26.05	14.89	13.6	16.15	14.38	19.31	20.63		22.26	15.15
10	20.26	20.19	21.37	21.09	20	26.66	24.66	26.03	18.38	19.74	18.72	22.28	21.13	21.5		19.47	20.3	24.88	23.16	19.89	18.06	22.54	23.35		19.95	24.79	27.83	17.05	16.13	21.04		22.6	21.99	23.82	20.71	26	27.05	15.11	14.11	16.47	14.8	20.08	21.07		22.54	15.57
12	20.6	20.09	21.35	20.45	19.6	26.95	24.97	25.66	18.57	19.51	19.08	22.43	21.51	21.55		18.86	19.7	24.47	22.12	19.92	17.84	22.92	23.64		20.04	25.3	27.72	17.53	16.55	21.5		22.12	21.72	23.05	19.92	24.9	26.51	15.4	13.76	16.53	15.45	20.66	21.27		22.65	15.86
14	21.41	20.64	22.21	21.51	21.23	27.18	25.8	26.79	19.11	20.12	20.4	22.8	24.21	22.09		20.2	21.05	25.14	23.43	20.22	18.09	23.11	24.2		20.29	25.73	27.74	17.67	15.94	22.2		22.37	22.13	23.49	20.38	24.6	26.04	15.66	14.3	16.84	15.66	21.13	21.57		23	15.94
16	20.07	19.88	21.01	20.72	20.1	27.09	25.5	26.11	17.58	19.12	18.61	22.51	21.36	22.08		18.41	19.05	24.65	21.69	20.15	17.25	22.99	23.54		20.85	25.66	27.69	17.7	16.54	22.3		21.89	21.65	23.17	19.9	24.08	25.55	15.34	13.7	16.68	15.08	20.8	21.59		23.15	15.88
18	21.2	21.4	21.9	21.82	20.9	28.1	26	26.8	19.01	20.21	20.31	23.51	22.43	23.2		19.9	20.8	25.7	22.5	20.74	18.28	23.39	24.89		21.2	25.9	27.8	18.53	17.42	22.43		22.5	22.5	23.6	21.4	24.4	25.8	15.81	13.83	16.89	16.03	21.67	22.48		23.46	16.4
20	21.6	21.35	22.31	22.72	21.34	28.66	26.85	27.75	19.18	21.15	20.1	23.85	23.16	23.34		20.13	21.16	26.24	23.31	21.89	19.15	23.83	25.27		21.44	26.75	28.22	18.27	17.29	23.23		23.3	22.69	25.3	21.15	25.06	26.35	16.48	14.51	18.34	16.29	21.74	23.36		23.61	17.24
RELATIVE WEIGHTS as % of weight day 0
WT - IgG injected																WT - IgA injected									WT - PBS injected							TG2 KO - IgG injected													TG2KO PBS injected
Day
0	0	0	0	0	0	0	0	0	0	0	0	0	0	0		0	0	0	0	0	0	0	0		0	0	0	0	0	0		0	0	0	0	0	0	0	0	0	0	0	0		0	0
2	-3.21	-2.27	-3.09	-6.59	-4.82	-4	-2.81	-6.45	-8.3	-6.39	-3.21	-4.93	-8.24	-5.94		-13.88	-11.56	-11.66	-11.04	-5.11	-5.23	-3.59	-2.5		-3.58	0.13	-1.5	-3.13	-3.24	-1.12		-6.2	-4.9	-7.97	-8.87	-5.59	-4.93	-4.53	-2.41	-3.77	-4.49	-3.79	-2.08		-0.33	-1.95
4	2.09	1.01	0.14	-0.51	-2.46	1.53	1.71	-3.49	-2.78	0.61	1.69	1.26	-0.53	2.32		-5.96	0.59	-3.69	-5.01	0.56	1.17	2.12	0.79		-1.04	-2.45	0.08	0.5	-1.04	3.43		-0.63	-1.79	-4.68	-4.63	-2.08	-3.06	-1.2	-2.85	-2.1	-2.1	2.25	0.26		1.66	-3.09
6	-3.1	-0.25	-3	-3.09	-1.9	-1.33	1.14	-3.93	-7.84	-4.22	-2.59	1.91	-1.43	-0.35		-10.08	-5.11	-5.12	-8.34	-1.24	-1.29	2.53	1.03		0.78	3.61	0.56	0.38	-2.4	6.85		-3.39	-4.35	-3.92	-5.54	-3.14	-3.88	1.41	-1.02	-3.4	-1.54	1.26	1.41		0.09	1.21
8	2.29	2.42	1.11	2.89	0.51	5.49	6.67	2.16	4.03	5.83	5.96	11.28	8.98	8.46		-3.7	2.34	0.29	-4.35	9.66	5.91	10.1	8.64		0	1.46	2.14	6.25	-1.04	17.13		1.31	2.11	-1.39	-3.86	-0.12	-2.8	5.3	-0.51	-0.12	0.84	6.1	7.45		5.5	1.81
10	3.1	1.82	3.24	6.84	2.56	7.59	8.16	4.33	4.43	9.67	5.29	12.19	11.62	8.31		0.1	8.15	4.36	2.71	11.74	11.14	13.84	14.69		3.37	6.58	4.7	6.63	4.54	18.2		2.26	0.69	0.51	-0.14	6.12	0.93	6.86	3.22	1.86	3.79	10.33	9.74		6.82	4.64
12	4.83	1.31	3.14	3.6	0.51	8.76	9.52	2.85	5.51	8.39	7.31	12.94	13.63	8.56		-3.03	4.95	2.64	-1.91	11.91	9.78	15.76	16.11		3.83	8.77	4.29	9.63	7.26	20.79		0.09	-0.55	-2.74	-3.95	1.63	-1.08	8.91	0.66	2.23	8.35	13.52	10.78		7.35	6.59
14	8.96	4.08	7.29	8.97	8.87	9.69	13.16	7.37	8.58	11.78	14.74	14.8	27.89	11.28		3.86	12.15	5.45	3.9	13.6	11.32	16.72	18.86		5.13	10.62	4.36	10.51	3.31	24.72		1.22	1.33	-0.89	-1.74	0.41	-2.84	10.75	4.61	4.14	9.82	16.1	12.34		9	7.12
16	2.14	0.25	1.5	4.96	3.08	9.32	11.84	4.65	-0.11	6.22	4.67	13.34	12.84	11.23		-5.35	1.49	3.4	-3.81	13.2	6.15	16.11	15.62		8.03	10.32	4.18	10.69	7.19	25.28		-0.95	-0.87	-2.24	-4.05	-1.71	-4.66	8.49	0.22	3.15	5.75	14.29	12.45		9.72	6.72
18	7.89	7.92	5.8	10.54	7.18	13.4	14.04	7.41	8.01	12.28	14.23	18.38	18.49	16.88		2.37	10.87	7.8	-0.22	16.52	12.49	18.13	22.25		9.59	11.35	4.59	15.88	12.9	26.01		1.9	3.02	-0.25	3.18	-0.61	-3.73	11.81	1.17	4.45	12.41	19.07	17.08		11.18	10.22
20	9.92	7.67	7.78	15.1	9.44	15.66	17.76	11.22	8.98	17.5	13.05	20.09	22.35	17.58		3.5	12.73	10.07	3.37	22.98	17.85	20.35	24.12		11.09	15	6.17	14.26	12.05	30.51		5.43	3.89	6.75	1.98	2.29	-1.68	16.55	6.14	13.42	14.24	19.45	21.67		11.9	15.86

## Sheet: Statistical comparison
Dataset
	Column A															Column B
Parameter and control group being compared to WT-IgG	WT - IgG (data from this group is listed once for each of the four control groups)															Control group
Rel weigh gain difference day 0-20 - TG2KO-IgG	9.92	7.67	7.78	15.1	9.44	15.66	17.76	11.22	8.98	17.5	13.05	20.09	22.35	17.58		5.43	3.89	6.75	1.98	2.29	-1.68	16.55	6.14	13.42	14.24	19.45	21.67
Rel weigh gain difference day 0-20 - WT-IgA	9.92	7.67	7.78	15.1	9.44	15.66	17.76	11.22	8.98	17.5	13.05	20.09	22.35	17.58		3.5	12.73	10.07	3.37	22.98	17.85	20.35	24.12
Rel weigh gain difference day 0-20 - WT-PBS	9.92	7.67	7.78	15.1	9.44	15.66	17.76	11.22	8.98	17.5	13.05	20.09	22.35	17.58		11.09	15	6.17	14.26	12.05	30.51
Rel weigh gain difference day 0-20 - TG2KO-PBS	9.92	7.67	7.78	15.1	9.44	15.66	17.76	11.22	8.98	17.5	13.05	20.09	22.35	17.58		11.9	15.86
Duodenum Vh - TG2KO-IgG	529.462	448.792		476.222	464.04	428.784		550.12		497.226		536.42	548.52	569.258		446.136		508.498						386.614	477.024	465.092	496.832
Duodenum Vh - WT-IgA	529.462	448.792		476.222	464.04	428.784		550.12		497.226		536.42	548.52	569.258		541.09	554.806	561.924	515.714			557.39
Duodenum Vh - WT-PBS	529.462	448.792		476.222	464.04	428.784		550.12		497.226		536.42	548.52	569.258		549.936			491.298	508.816	530.272
Duodenum Vh - TG2KO-PBS	529.462	448.792		476.222	464.04	428.784		550.12		497.226		536.42	548.52	569.258		532.756
Duodenum Cd - TG2KO-IgG	97.816	66.754		93.308	80.128	66.574		97.494		91.552		89.988	80.194	85.518		88.338		88.746						67.54	66.638	72.154	73.264
Duodenum Cd- WT-IgA	97.816	66.754		93.308	80.128	66.574		97.494		91.552		89.988	80.194	85.518		102.656	91.532	92.494	86.868			97.144
Duodenum Cd - WT-PBS	97.816	66.754		93.308	80.128	66.574		97.494		91.552		89.988	80.194	85.518		103.554			66.536	95.98	88.998
Duodenum Cd - TG2KO-PBS	97.816	66.754		93.308	80.128	66.574		97.494		91.552		89.988	80.194	85.518		99.598
Duodenum Vh/Cd - TG2KO-IgG	5.58914	6.81486		5.14868	5.8497	6.4962		5.77634		5.44006		6.03157	6.87349	6.7846		5.18315		5.93347						5.78158	7.19229	6.5835	7.03207
Duodenum Vh/Cd- WT-IgA	5.58914	6.81486		5.14868	5.8497	6.4962		5.77634		5.44006		6.03157	6.87349	6.7846		5.31637	6.3018	6.10057	5.97544			5.87877
Duodenum Vh/Cd - WT-PBS	5.58914	6.81486		5.14868	5.8497	6.4962		5.77634		5.44006		6.03157	6.87349	6.7846		5.433			7.4365	5.37372	6.14103
Duodenum Vh/Cd - TG2KO-PBS	5.58914	6.81486		5.14868	5.8497	6.4962		5.77634		5.44006		6.03157	6.87349	6.7846		5.39389
Ileum Vh - TG2KO-IgG	307.604	204.976	233.702	286.454	272.954	191.912	224.38	231.702	292.364	291.95	302.918	216.776	299.392			216.456	175.702	209.844	270.806	201.204		189.346	180.786	273.256	218.35	254.876	271.466	218.352
Ileum Vh - WT-IgA	307.604	204.976	233.702	286.454	272.954	191.912	224.38	231.702	292.364	291.95	302.918	216.776	299.392			194.19	180.792		217.522	266.734	221.73	278.77	264.568
Ileum Vh - WT-PBS	307.604	204.976	233.702	286.454	272.954	191.912	224.38	231.702	292.364	291.95	302.918	216.776	299.392			185.148	279.158	280.658	230.274	223.63	217.048
Ileum Vh - TG2KO-PBS	307.604	204.976	233.702	286.454	272.954	191.912	224.38	231.702	292.364	291.95	302.918	216.776	299.392			263.486	190.796
Ileum Cd - TG2KO-IgG	138.892	78.62	103.296	138.9	103.724	85.31	99.938	84.404	119.782	97.554	116.722	93.456	109.768			98.156	99.73	85.278	108.312	95.582		83.578	84.366	137.56	112.812	112.036	96.994	99.804
Ileum Cd- WT-IgA	138.892	78.62	103.296	138.9	103.724	85.31	99.938	84.404	119.782	97.554	116.722	93.456	109.768			75.184	93.982		85.562	120.522	96.398	113.166	112.676
Ileum Cd - WT-PBS	138.892	78.62	103.296	138.9	103.724	85.31	99.938	84.404	119.782	97.554	116.722	93.456	109.768			66.77	122.116	104.726	100.346	92.582	75.364
Ileum Cd - TG2KO-PBS	138.892	78.62	103.296	138.9	103.724	85.31	99.938	84.404	119.782	97.554	116.722	93.456	109.768			115.264	86.218
Ileum Vh/Cd - TG2KO-IgG	2.23713	2.67241	2.30462	2.11765	2.64577	2.29127	2.29072	2.76603	2.49962	3.00349	2.6002	2.34391	2.82909			2.23139	1.78084	2.46153	2.51038	2.11468		2.3121	2.1666	2.15408	1.96465	2.37513	2.89018	2.24552
Ileum Vh/Cd- WT-IgA	2.23713	2.67241	2.30462	2.11765	2.64577	2.29127	2.29072	2.76603	2.49962	3.00349	2.6002	2.34391	2.82909			2.61762	1.92496		2.55284	2.24645	2.30425	2.49335	2.36341
Ileum Vh/Cd - WT-PBS	2.23713	2.67241	2.30462	2.11765	2.64577	2.29127	2.29072	2.76603	2.49962	3.00349	2.6002	2.34391	2.82909			2.90672	2.31311	2.6953	2.37489	2.42493	2.97114
Ileum Vh/Cd - TG2KO-PBS	2.23713	2.67241	2.30462	2.11765	2.64577	2.29127	2.29072	2.76603	2.49962	3.00349	2.6002	2.34391	2.82909			2.33598	2.2247
Duodenum IEL - TG2KO-IgG	7.8	10	10.2	11.3	9	13	11.3	20	9	9.7	12.3	15	12	8.7		11.7	7.7	10.3	11.3	13.7	10.7	15	14.3	17.3	8.1	10.2	14
Duodenum IEL - WT-IgA	7.8	10	10.2	11.3	9	13	11.3	20	9	9.7	12.3	15	12	8.7		16.7	11	17.3	10.3	14.3	15.3	18.3	7.1
Duodenum IEL - WT-PBS	7.8	10	10.2	11.3	9	13	11.3	20	9	9.7	12.3	15	12	8.7		15.2	9	16.3	12.3	9.7	10
Duodenum IEL - TG2KO-PBS	7.8	10	10.2	11.3	9	13	11.3	20	9	9.7	12.3	15	12	8.7		15	11.7
Ileum IEL - TG2KO-IgG	8.1	12.5	10.7	14.9	5.3	13	9.1	12.9	7.2	5.1	8.2	20.2	9.4	5		15.5	11.2	24.7	16.1	13.8	17.2	15.5	19.5	8.3	10.9	10.5	18.2
Ileum IEL - WT-IgA	8.1	12.5	10.7	14.9	5.3	13	9.1	12.9	7.2	5.1	8.2	20.2	9.4	5		17.3	11.6	11.7	10.2	9.7	11.9	17.9	7.4
Ileum IEL - WT-PBS	8.1	12.5	10.7	14.9	5.3	13	9.1	12.9	7.2	5.1	8.2	20.2	9.4	5		17.6	5.8	6	11.2	7.5	6.4
Ileum IEL - TG2KO-PBS	8.1	12.5	10.7	14.9	5.3	13	9.1	12.9	7.2	5.1	8.2	20.2	9.4	5		16.3	8.7
Test parameters
Column A	WT - IgG
vs.	vs,
Column B	Control group
Test details
Test name	Mann-Whitney test
Comparison for each test	Compare ranks
Multiple comparisons	Set P value threshold
Method	No correction for multiple comparisons
Alpha	0.05
Number of tests performed	33
Number of rows omitted	3
Test results
	Below threshold?	P value	Mean rank of WT - IgG	Mean rank of Control group	Mean rank diff.	Mann-Whitney U
Rel weigh gain d0-20 - TG2KO-IgG	No	0.067266	16.07	10.5	5.571	48
Rel weigh gain d0-20 - WT-IgA	No	0.616343	10.93	12.5	-1.571	48
Rel weigh gain d0-20 - WT-PBS	No	0.841125	10.71	10	0.7143	39
Rel weigh gain d0-20 - TG2KO-PBS	No	0.933333	8.429	9	-0.5714	13
Duodenum Vh - TG2KO-IgG	No	0.180569	9.8	6.333	3.467	17
Duodenum Vh - WT-IgA	No	0.099234	6.6	10.8	-4.2	11
Duodenum Vh - WT-PBS	No	0.733267	7.2	8.25	-1.05	17
Duodenum Vh - TG2KO-PBS
Duodenum Cd - TG2KO-IgG	No	0.180569	9.8	6.333	3.467	17
Duodenum Cd- WT-IgA	No	0.20646	6.9	10.2	-3.3	14
Duodenum Cd - WT-PBS	No	0.733267	7.2	8.25	-1.05	17
Duodenum Cd - TG2KO-PBS
Duodenum Vh/Cd - TG2KO-IgG	No	0.492258	7.8	9.667	-1.867	23
Duodenum Vh/Cd- WT-IgA	No	0.859141	8.2	7.6	0.6	23
Duodenum Vh/Cd - WT-PBS	No	0.839161	7.7	7	0.7	18
Duodenum Vh/Cd - TG2KO-PBS
Ileum Vh - TG2KO-IgG	Yes	0.022004	16.23	9.5	6.731	36
Ileum Vh - WT-IgA	No	0.134804	12	7.714	4.286	26
Ileum Vh - WT-PBS	No	0.21001	11.15	7.5	3.654	24
Ileum Vh - TG2KO-PBS	No	0.304762	8.538	4.5	4.038	6
Ileum Cd - TG2KO-IgG	No	0.469594	14.08	11.83	2.244	64
Ileum Cd- WT-IgA	No	0.699174	10.92	9.714	1.209	40
Ileum Cd - WT-PBS	No	0.36761	10.85	8.167	2.679	28
Ileum Cd - TG2KO-PBS	No	0.933333	8.077	7.5	0.5769	12
Ileum Vh/Cd - TG2KO-IgG	Yes	0.045711	15.85	9.917	5.929	41
Ileum Vh/Cd- WT-IgA	No	0.350697	11.46	8.714	2.747	33
Ileum Vh/Cd - WT-PBS	No	0.322866	9.077	12	-2.923	27
Ileum Vh/Cd - TG2KO-PBS	No	0.304762	8.538	4.5	4.038	6
Duodenum IEL - TG2KO-IgG	No	0.423914	12.36	14.83	-2.476	68
Duodenum IEL - WT-IgA	No	0.14006	9.929	14.25	-4.321	34
Duodenum IEL - WT-PBS	No	0.558359	9.964	11.75	-1.786	34.5
Duodenum IEL - TG2KO-PBS	No	0.3	7.964	12.25	-4.286	6.5
Ileum IEL - TG2KO-IgG	Yes	0.006204	9.786	17.83	-8.048	32
Ileum IEL - WT-IgA	No	0.266692	10.29	13.63	-3.339	39
Ileum IEL - WT-PBS	No	0.601548	11	9.333	1.667	35
Ileum IEL - TG2KO-PBS	No	0.5	8.143	11	-2.857	9

## Sheet: Deposit quant method
Method
Open the images as aquired in FIJI (no contrast adjustments made)
Chose "freehand line"
For 10x images: (Edit-Option-LineWidth = 5)
For 20x images: (Edit-Option-LineWidth = 10)
Mark the subepithelial band and store as ROI (Ctr + T) = roi#_pos
Make a similan new ROI in the epithelial cell layer outside - (Ctr + T) = roi#_bckg
Choose 4-8 representative regions (pos and bckg)
Save ROI-sets
Measure (Ctr + M) copy values to excel
Calculate intensity - background (= roi_pos IntDen - roi_bckg IntDen) IntDen = integrated density from
Measured values are given in Sheets "IgG2b and IgG2c" and "IgG2b+c"

## Sheet: IgG2b and IgG2c
10x images
Staining for IgG2c and IgG2b separately
Image		ROI	Area	Mean	Min	Max	Perim.	IntDen	RawIntDen	Length	Signal - background		Mouse-image
WT IgG_445_IgG2c	1_pos	1	2595	7322.17	1483.48	20219.6	498.771	1.9001e+07	1.9001e+07	498.771	1.43569e+07		WT IgG_445_IgG2c	1.43569e+07	1.00882e+07	8.49831e+06	7.26817e+06	8.08085e+06	1.15845e+07
	1_bckg	2	3000	1548.06	627.6	12830	579.501	4.64417e+06	4.64417e+06	579.501			KO_IgG_414_1_IgG2c	6178.97	-24273.4	7560.04	-31112.8
	2_pos	3	2085	6656.98	1844.64	17042.3	377.91	1.38798e+07	1.38798e+07	377.91	1.00882e+07		KO_IgG_414_2_IgG2c	4.13472e+06	2.2323e+06	2.72725e+06	2.77429e+06	1.5994e+06
	2_bckg	4	2480	1528.89	624.117	5354.97	469.062	3.79164e+06	3.79164e+06	469.062			KO_IgG_418_1_IgG2c	2.02171e+06	2.1639e+06	2.40064e+06	396099	668658
	3_pos	5	1800	6800.26	1322.44	18707.6	322.851	1.22405e+07	1.22405e+07	322.851	8.49831e+06		WT_IgG_451_IgG2c	1.39876e+07	4.39676e+06	9.46595e+06	5.18805e+06	8.04175e+06	5.76529e+06	9.69527e+06	6.11618e+06
	3_bckg	6	2275	1644.9	826.905	3868.54	413.379	3.74216e+06	3.74216e+06	413.379			KO_PBS_420_1_IgG2c	1.38596e+06	-556877	-918474	-9774.54
	4_pos	7	1680	6345.83	1388.08	16637.8	296.724	1.0661e+07	1.0661e+07	296.724	7.26817e+06		KO_IgG_414_1_IgG2b	736325	397749	1.91851e+06	2.42339e+06	1.60451e+06
	4_bckg	8	2120	1600.39	627.86	4030.89	379.957	3.39283e+06	3.39283e+06	379.957			WT IgG_445_IgG2b	7.99493e+06	6.48141e+06	1.26025e+07	9.14617e+06	1.15073e+07	8.08311e+06	5.64452e+06
	5_pos	9	1785	6523.98	1174.82	18162.6	316.972	1.16453e+07	1.16453e+07	316.972	8.08085e+06
	5_bckg	10	2205	1616.53	916.516	3645.77	400.296	3.56444e+06	3.56444e+06	400.296
	6_pos	11	2200	7086.77	1099.67	25062.8	399.914	1.55909e+07	1.55909e+07	399.914	1.15845e+07
	6_bckg	12	2655	1508.99	520.631	3750.07	482.759	4.00637e+06	4.00637e+06	482.759
			Area	Mean	Min	Max	Perim.	IntDen	RawIntDen	Length
KO_IgG_414_1_IgG2c	1_pos	1	1560	61.501	24.342	89.197	302.929	95941.5	95941.5	302.929	6178.97
	1_bckg	2	1700	52.802	23	76.893	330.012	89762.6	89762.6	330.012
	2_pos	3	820	58.516	31.617	85.612	155.655	47983.5	47983.5	155.655	-24273.4
	2_bckg	4	1400	51.612	15.074	60.785	261.975	72256.9	72256.9	261.975
	3_pos	5	1500	59.451	0	109.442	283.124	89176.7	89176.7	283.124	7560.04
	3_bckg	6	1565	52.151	21.5	64.797	296.426	81616.6	81616.6	296.426
	4_pos	7	1085	63.842	31.204	98.396	204.741	69268.5	69268.5	204.741	-31112.8
	4_bckg	8	1240	80.953	16.036	168.332	234.637	100381	100381	234.637
			Area	Mean	Min	Max	Perim.	IntDen	RawIntDen	Length
KO_IgG_414_2_IgG2c	1_pos	1	1940	4175.06	1497.92	14307.4	355.691	8.09961e+06	8.09961e+06	355.691	4.13472e+06
	1_bckg	2	2385	1662.43	718.9	3342.76	438.229	3.9649e+06	3.9649e+06	438.229
	2_pos	3	1110	4768.68	991.817	26988.4	201.638	5.29323e+06	5.29323e+06	201.638	2.2323e+06
	2_bckg	4	1630	1877.87	891.23	4344.81	301.556	3.06093e+06	3.06093e+06	301.556
	3_pos	5	1055	5277.91	1584.17	18610.9	191.879	5.56819e+06	5.56819e+06	191.879	2.72725e+06
	3_bckg	6	1400	2029.25	1025.41	3600.01	258.205	2.84094e+06	2.84094e+06	258.205
	4_pos	7	1785	3548.69	1038.15	12572.2	340.98	6.33441e+06	6.33441e+06	340.98	2.77429e+06
	4_bckg	8	2315	1537.85	524.124	3751.89	429.273	3.56012e+06	3.56012e+06	429.273
	5_pos	9	1285	3572.17	1316.35	13041.3	249.293	4.59024e+06	4.59024e+06	249.293	1.5994e+06
	5_bckg	10	1790	1670.86	649.59	3588.93	341.15	2.99084e+06	2.99084e+06	341.15
			Area	Mean	Min	Max	Perim.	IntDen	RawIntDen	Length
KO_IgG_418_1_IgG2c	1_pos	1	2105	3126.01	816.581	12890.4	405.285	6.58026e+06	6.58026e+06	405.285	2.02171e+06
	1_bckg	2	2695	1691.48	636.924	7028.54	508.459	4.55854e+06	4.55854e+06	508.459
	2_pos	3	1960	3064.97	941.819	10224.5	363.592	6.00734e+06	6.00734e+06	363.592	2.1639e+06
	2_bckg	4	2450	1568.75	570.851	3743.66	452.498	3.84344e+06	3.84344e+06	452.498
	3_pos	5	1580	3658.02	878.438	11366.4	286.982	5.77968e+06	5.77968e+06	286.982	2.40064e+06
	3_bckg	6	2105	1605.24	652.04	3574.34	386.583	3.37904e+06	3.37904e+06	386.583
	4_pos	7	1380	2720.95	872.056	24734.4	252.436	3.75492e+06	3.75492e+06	252.436	396099
	4_bckg	8	1925	1744.84	707.472	3831.37	358.695	3.35882e+06	3.35882e+06	358.695
	5_pos	9	1425	2311.11	678.665	5009.64	256.679	3.29332e+06	3.29332e+06	256.679	668658
	5_bckg	10	1825	1438.17	707.082	2865.61	340.04	2.62467e+06	2.62467e+06	340.04
			Area	Mean	Min	Max	Perim.	IntDen	RawIntDen	Length
WT_IgG_451_IgG2c	1_pos	1	2525	7208.18	1068.36	32891.1	475.263	1.82006e+07	1.82006e+07	475.263	1.39876e+07
	1_bckg	2	3170	1329.04	502.242	3670.5	596.211	4.21307e+06	4.21307e+06	596.211
	2_pos	3	1695	4174.38	856.789	12979.2	298.965	7.07558e+06	7.07558e+06	298.965	4.39676e+06
	2_bckg	4	2235	1198.58	527.37	2101.59	419.152	2.67882e+06	2.67882e+06	419.152
	3_pos	5	1750	7314.68	1533.16	20156.7	314.76	1.28007e+07	1.28007e+07	314.76	9.46595e+06
	3_bckg	6	2135	1561.94	879.984	4852.74	390.612	3.33474e+06	3.33474e+06	390.612
	4_pos	7	1620	4992.09	1005.74	15987.4	287.109	8.08719e+06	8.08719e+06	287.109	5.18805e+06
	4_bckg	8	2090	1387.15	584.462	2988.44	379.711	2.89914e+06	2.89914e+06	379.711
	5_pos	9	1490	7161.71	1180.51	23843.3	258.108	1.06709e+07	1.06709e+07	258.108	8.04175e+06
	5_bckg	10	1980	1327.88	521.11	4177.6	350.92	2.6292e+06	2.6292e+06	350.92
	6_pos	11	1175	7030.85	1280.9	25135.7	208.319	8.26125e+06	8.26125e+06	208.319	5.76529e+06
	6_bckg	12	1535	1626.03	988.25	3191.9	279.959	2.49596e+06	2.49596e+06	279.959
	7_pos	13	1565	8024.07	1327.97	27229.2	272.084	1.25577e+07	1.25577e+07	272.084	9.69527e+06
	7_bckg	14	2030	1410.05	594.155	2324.05	376.083	2.86241e+06	2.86241e+06	376.083
	8_pos	15	1435	6255.93	925.901	15752.8	258.133	8.97726e+06	8.97726e+06	258.133	6.11618e+06
	8_bckg	16	1900	1505.83	942.971	4499.53	353.799	2.86108e+06	2.86108e+06	353.799
			Area	Mean	Min	Max	Perim.	IntDen	RawIntDen	Length
KO_PBS_420_1_IgG2c	1_pos	1	2660	2353.39	987.234	10260.4	492.56	6.26002e+06	6.26002e+06	492.56	1.38596e+06
	1_bckg	2	2790	1746.97	970.407	4179.11	519.712	4.87406e+06	4.87406e+06	519.712
	2_pos	3	1690	2247.02	1011.47	5238.47	328.563	3.79746e+06	3.79746e+06	328.563	-556877
	2_bckg	4	2265	1922.44	987.202	3802.85	431.113	4.35434e+06	4.35434e+06	431.113
	3_pos	5	1555	2912.37	1375.01	6334.68	295.694	4.52874e+06	4.52874e+06	295.694	-918474
	3_bckg	6	2440	2232.47	956.936	4583.65	458.775	5.44722e+06	5.44722e+06	458.775
	4_pos	7	1305	2628.18	992.394	7903.75	238.672	3.42977e+06	3.42977e+06	238.672	-9774.54
	4_bckg	8	1810	1900.3	1008.26	4947.3	338.327	3.43955e+06	3.43955e+06	338.327
KO_IgG_414_1_IgG2b			Area	Mean	Min	Max	Perim.	IntDen	RawIntDen	Length
	1_pos	1	1275	2251.24	752.984	4341.21	235.622	2.87034e+06	2.87034e+06	235.622	736325
	1_bckg	2	1380	1546.39	348.315	3890.96	252.212	2.13401e+06	2.13401e+06	252.212
	2_pos	3	1180	1898.12	529.075	7648.74	219.286	2.23978e+06	2.23978e+06	219.286	397749
	2_bckg	4	1310	1406.13	555.018	3139.38	243.742	1.84203e+06	1.84203e+06	243.742
	3_pos	5	2025	2061.11	492.44	6403.66	374.163	4.17375e+06	4.17375e+06	374.163	1.91851e+06
	3_bckg	6	2385	945.595	299.799	2503.97	427.984	2.25524e+06	2.25524e+06	427.984
	4_pos	7	1770	2580.27	911.55	11269.3	345.252	4.56707e+06	4.56707e+06	345.252	2.42339e+06
	4_bckg	8	1970	1088.16	332.931	4212.93	373.928	2.14368e+06	2.14368e+06	373.928
	5_pos	9	1660	1889.06	753.238	6722.29	313.879	3.13584e+06	3.13584e+06	313.879	1.60451e+06
	5_bckg	10	1870	818.896	304.724	1810.58	350.495	1.53134e+06	1.53134e+06	350.495
WT IgG_445_IgG2b			Area	Mean	Min	Max	Perim.	IntDen	RawIntDen	Length
	1_pos	1	1880	5667.46	1388.54	37243.2	359.752	1.06548e+07	1.06548e+07	359.752	7.99493e+06
	1_bckg	2	2110	1260.61	591.342	2547.7	398.083	2.65989e+06	2.65989e+06	398.083
	2_pos	3	1520	5684.39	1444.69	16050.8	290.633	8.64028e+06	8.64028e+06	290.633	6.48141e+06
	2_bckg	4	1665	1296.62	494.183	3540.2	319.248	2.15887e+06	2.15887e+06	319.248
	3_pos	5	2465	6696.76	1262.5	28515.7	476.238	1.65075e+07	1.65075e+07	476.238	1.26025e+07
	3_bckg	6	2820	1384.76	521.243	3179.22	546.877	3.90503e+06	3.90503e+06	546.877
	4_pos	7	2615	4785.67	879.999	14337.4	502.057	1.25145e+07	1.25145e+07	502.057	9.14617e+06
	4_bckg	8	2760	1220.42	427.67	3848.55	531.543	3.36836e+06	3.36836e+06	531.543
	5_pos	9	2565	5895.78	1453.21	32237.5	488.575	1.51227e+07	1.51227e+07	488.575	1.15073e+07
	5_bckg	10	2730	1324.3	505.876	4542.11	517.018	3.61534e+06	3.61534e+06	517.018
	6_pos	11	2310	4894.06	1122.58	11926.6	434.001	1.13053e+07	1.13053e+07	434.001	8.08311e+06
	6_bckg	12	2400	1342.57	353.377	3373.31	455.784	3.22216e+06	3.22216e+06	455.784
	7_pos	13	1860	4616.14	955.1	17326.5	337.57	8.58601e+06	8.58601e+06	337.57	5.64452e+06
	7_bckg	14	2360	1246.39	639.626	3690.07	434.798	2.94149e+06	2.94149e+06	434.798

## Sheet: IgG2b+c
20x images
Staining for IgG2b + c together
Image		ROI	Area	Mean	Min	Max	Perim,	IntDen	RawIntDen	Length	Signal - background		Mouse-image
WT_IgG_397_1_IgG2bc	1_pos	1	6950	9200.43	894.377	65535	638.032	6.3943e+07	6.3943e+07	638.032	5.38069e+07		WT_IgG_397_1_IgG2bc	5.38069e+07	3.54355e+07	6.64882e+07	3.57614e+07	4.38593e+07	6.47874e+07	6.15956e+07
	1_bckg	2	8420	1203.81	503.048	3797.91	773.084	1.01361e+07	1.01361e+07	773.084			WT_IgG_397_2_IgG2bc	5.0864e+07	7.27488e+07	1.04479e+08	4.24165e+07	6.33721e+07	7.08649e+07	4.57315e+07	4.96376e+07
	2_pos	3	7170	6364.09	589.954	21530.1	649.486	4.56305e+07	4.56305e+07	649.486	3.54355e+07		WT_PBS_395_1_IgG2bc	310447	4.62622e+06	1.92239e+06	768503	777400	2.64902e+06
	2_bckg	4	8790	1159.85	505.545	5062.18	803.599	1.01951e+07	1.01951e+07	803.599			WT_IgG_389_1_IgG2bc	4.80866e+07	5.59225e+07	2.99777e+07	4.58997e+07	5.17909e+07	4.41586e+07	4.09997e+07
	3_pos	5	5700	13261.9	663.192	65535	533.738	7.55931e+07	7.55931e+07	533.738	6.64882e+07		KO_IgG_219_1_IgG2bc	5.29685e+06	6.28613e+06	6.24752e+06	7.71051e+06	2.37168e+06	3.51108e+06	9.77153e+06
	3_bckg	6	7280	1250.67	507.075	5853	687.902	9.1049e+06	9.1049e+06	687.902			KO_IgG_223_1_IgG2bc	1.7973e+07	2.10575e+07	1.89905e+07	2.7157e+07	2.48973e+07	1.60535e+07	2.14728e+07
	4_pos	7	5500	8246.63	1871.62	25359.6	497.09	4.53565e+07	4.53565e+07	497.09	3.57614e+07		KO_IgG_223_2_IgG2bc	2.67198e+07	1.68755e+07	1.6153e+07	1.1194e+07	1.95811e+07	2.09922e+07	1.39173e+07
	4_bckg	8	7090	1353.32	489.207	10994.6	646.553	9.59504e+06	9.59504e+06	646.553
	5_pos	9	5090	10268.8	966.859	64284.8	464.432	5.22683e+07	5.22683e+07	464.432	4.38593e+07
	5_bckg	10	6610	1272.16	498.508	4993.53	605.306	8.409e+06	8.409e+06	605.306
	6_pos	11	5710	13320.8	1325.97	65535	513.976	7.60618e+07	7.60618e+07	513.976	6.47874e+07
	6_bckg	12	6870	1641.12	568.374	14035.6	634.826	1.12745e+07	1.12745e+07	634.826
	7_pos	13	8760	8358.28	990.01	65535	827.817	7.32186e+07	7.32186e+07	827.817	6.15956e+07
	7_bckg	14	10510	1105.89	400.366	2969.45	990.06	1.16229e+07	1.16229e+07	990.06
			Area	Mean	Min	Max	Perim,	IntDen	RawIntDen	Length
WT_IgG_397_2_IgG2bc	1_pos	1	4840	12632.6	1567.64	39569.3	453.436	6.1142e+07	6.1142e+07	453.436	5.0864e+07
	1_bckg	2	6230	1649.75	557.861	11239.1	592.204	1.02779e+07	1.02779e+07	592.204
	2_pos	3	7750	10785.3	1259.87	31885.6	713.75	8.35864e+07	8.35864e+07	713.75	7.27488e+07
	2_bckg	4	8980	1206.86	451.988	3133.06	833.668	1.08376e+07	1.08376e+07	833.668
	3_pos	5	7990	14883.5	1197.16	65535	764.138	1.1892e+08	1.1892e+08	764.138	1.04479e+08
	3_bckg	6	9340	1546.04	552.588	24557.2	886.862	1.444e+07	1.444e+07	886.862
	4_pos	7	6420	8298.99	1149.77	65535	612.17	5.32795e+07	5.32795e+07	612.17	4.24165e+07
	4_bckg	8	7730	1405.31	478.039	5335.98	744.666	1.0863e+07	1.0863e+07	744.666
	5_pos	9	6260	11953.1	1124.93	49364.1	601.975	7.48266e+07	7.48266e+07	601.975	6.33721e+07
	5_bckg	10	7900	1449.93	522.281	4636.48	747.275	1.14545e+07	1.14545e+07	747.275
	6_pos	11	7360	11541.6	1045.62	36718.3	664.937	8.49461e+07	8.49461e+07	664.937	7.08649e+07
	6_bckg	12	8790	1601.96	652.397	32574.4	803.778	1.40812e+07	1.40812e+07	803.778
	7_pos	13	6220	8829.33	987.536	65478.7	595.697	5.49185e+07	5.49185e+07	595.697	4.57315e+07
	7_bckg	14	7760	1183.89	339.838	4815.46	735.92	9.18697e+06	9.18697e+06	735.92
	8_pos	15	5670	10167.9	904.403	65535	512.952	5.76518e+07	5.76518e+07	512.952	4.96376e+07
	8_bckg	16	6960	1151.47	340.931	4454.5	640.654	8.01423e+06	8.01423e+06	640.654
WT_PBS_395_1_IgG2bc			Area	Mean	Min	Max	Perim,	IntDen	RawIntDen	Length
	1_pos	1	5600	1085.45	300.182	4427.81	532.701	6.07853e+06	6.07853e+06	532.701	310447
	1_bckg	2	7660	753.014	301.082	2664.24	733.36	5.76808e+06	5.76808e+06	733.36
	2_pos	3	5690	1778.26	448.98	12467.2	535.26	1.01183e+07	1.01183e+07	535.26	4.62622e+06
	2_bckg	4	7600	722.638	106.538	2890.53	719.434	5.49205e+06	5.49205e+06	719.434
	3_pos	5	4930	1415.15	456.819	4537.8	469.662	6.97667e+06	6.97667e+06	469.662	1.92239e+06
	3_bckg	6	6940	728.283	325.048	1973.87	661.521	5.05429e+06	5.05429e+06	661.521
	4_pos	7	5490	1124.49	447.992	3767.52	519.588	6.17343e+06	6.17343e+06	519.588	768503
	4_bckg	8	7360	734.365	279.112	1686.58	704.059	5.40493e+06	5.40493e+06	704.059
	5_pos	9	4200	1201.41	359.57	4099.69	391.116	5.04593e+06	5.04593e+06	391.116	777400
	5_bckg	10	6130	696.334	316.55	5617.23	577.988	4.26853e+06	4.26853e+06	577.988
	6_pos	11	4780	1527.32	338.031	5589.23	450.942	7.30058e+06	7.30058e+06	450.942	2.64902e+06
	6_bckg	12	6720	692.197	299.332	4508.98	642.416	4.65156e+06	4.65156e+06	642.416
WT_IgG_389_1_IgG2bc			Area	Mean	Min	Max	Perim,	IntDen	RawIntDen	Length
	1_pos	1	5860	10264.2	833.447	36225.2	542.449	6.01482e+07	6.01482e+07	542.449	4.80866e+07
	1_bckg	2	7240	1665.97	673.563	6304.14	676.176	1.20616e+07	1.20616e+07	676.176
	2_pos	3	4050	16547	1858.7	65516.6	368.054	6.70152e+07	6.70152e+07	368.054	5.59225e+07
	2_bckg	4	5360	2069.54	478.858	14755	496.454	1.10927e+07	1.10927e+07	496.454
	3_pos	5	4540	8746.32	985.494	35779.2	418.249	3.97083e+07	3.97083e+07	418.249	2.99777e+07
	3_bckg	6	5830	1669.06	450.431	5911.83	545.145	9.73064e+06	9.73064e+06	545.145
	4_pos	7	5670	10372.1	1394.71	41511.8	542.126	5.88097e+07	5.88097e+07	542.126	4.58997e+07
	4_bckg	8	7010	1841.65	446.953	47553	670.275	1.291e+07	1.291e+07	670.275
	5_pos	9	4980	12696	1594.85	41369.4	464.631	6.32261e+07	6.32261e+07	464.631	5.17909e+07
	5_bckg	10	6670	1714.43	336.788	5297.96	622.217	1.14352e+07	1.14352e+07	622.217
	6_pos	11	5030	10996	666.448	64033.2	459.044	5.53101e+07	5.53101e+07	459.044	4.41586e+07
	6_bckg	12	6510	1712.99	627.99	5002.94	602.627	1.11516e+07	1.11516e+07	602.627
	7_pos	13	4360	11473.7	1703.86	41123	414.181	5.00252e+07	5.00252e+07	414.181	4.09997e+07
	7_bckg	14	5980	1509.28	379.138	9918.06	566.894	9.02551e+06	9.02551e+06	566.894
KO_IgG_219_1_IgG2bc			Area	Mean	Min	Max	Perim,	IntDen	RawIntDen	Length
	1_pos	1	3410	3555.15	574.467	22299.4	313.118	1.21231e+07	1.21231e+07	313.118	5.29685e+06
	1_bckg	2	4720	1446.23	564.129	7134.65	443.169	6.8262e+06	6.8262e+06	443.169
	2_pos	3	3930	3243.41	696.024	16984	364.606	1.27466e+07	1.27466e+07	364.606	6.28613e+06
	2_bckg	4	5230	1235.27	485.683	2795.38	494.264	6.46046e+06	6.46046e+06	494.264
	3_pos	5	3640	3376.35	594.529	24239.5	334.356	1.22899e+07	1.22899e+07	334.356	6.24752e+06
	3_bckg	6	5170	1168.74	580.75	3192.48	481.619	6.04239e+06	6.04239e+06	481.619
	4_pos	7	3650	3777.17	1076.64	29146.5	333.09	1.37867e+07	1.37867e+07	333.09	7.71051e+06
	4_bckg	8	4900	1240.03	553.184	3101.11	459.866	6.07617e+06	6.07617e+06	459.866
	5_pos	9	3190	2382.94	915.155	8224.07	297.835	7.60157e+06	7.60157e+06	297.835	2.37168e+06
	5_bckg	10	4600	1136.93	517.348	2703.85	432.863	5.22989e+06	5.22989e+06	432.863
	6_pos	11	3510	2798.56	575	10113	325.299	9.82295e+06	9.82295e+06	325.299	3.51108e+06
	6_bckg	12	4740	1331.62	575.155	3896.66	440.956	6.31187e+06	6.31187e+06	440.956
	7_pos	13	4700	3795.15	811	14623.4	436.522	1.78372e+07	1.78372e+07	436.522	9.77153e+06
	7_bckg	14	6280	1284.34	425.826	4217.77	584.576	8.06568e+06	8.06568e+06	584.576
KO_IgG_223_1_IgG2bc			Area	Mean	Min	Max	Perim,	IntDen	RawIntDen	Length
	1_pos	1	5800	5320.56	672.261	23192.5	538.816	3.08593e+07	3.08593e+07	538.816	1.7973e+07
	1_bckg	2	7920	1627.05	531.328	3701.08	754.941	1.28862e+07	1.28862e+07	754.941
	2_pos	3	5640	5788.83	1004.85	31091.7	525.189	3.2649e+07	3.2649e+07	525.189	2.10575e+07
	2_bckg	4	7290	1590.06	378.156	21165.3	701.195	1.15915e+07	1.15915e+07	701.195
	3_pos	5	4640	6213.45	1009.04	23040.6	432.46	2.88304e+07	2.88304e+07	432.46	1.89905e+07
	3_bckg	6	6110	1610.46	346.652	4410.97	579.086	9.83994e+06	9.83994e+06	579.086
	4_pos	7	4410	8417.08	1057.62	37326.4	409.39	3.71193e+07	3.71193e+07	409.39	2.7157e+07
	4_bckg	8	5950	1674.34	567.245	8198.8	561.575	9.96233e+06	9.96233e+06	561.575
	5_pos	9	5920	6278.66	795.494	23735.4	537.189	3.71697e+07	3.71697e+07	537.189	2.48973e+07
	5_bckg	10	7480	1640.69	513.673	9395.35	708.162	1.22724e+07	1.22724e+07	708.162
	6_pos	11	5010	5189.39	614.091	65535	466.436	2.59988e+07	2.59988e+07	466.436	1.60535e+07
	6_bckg	12	6520	1525.35	561.455	4247.79	614.856	9.9453e+06	9.9453e+06	614.856
	7_pos	13	6280	5116.45	993.548	26103	583.866	3.21313e+07	3.21313e+07	583.866	2.14728e+07
	7_bckg	14	7880	1352.6	554.345	4937.53	747.17	1.06585e+07	1.06585e+07	747.17
KO_IgG_223_2_IgG2bc			Area	Mean	Min	Max	Perim,	IntDen	RawIntDen	Length
	1_pos	1	3960	9357.4	1690.72	47547.9	370.251	3.70553e+07	3.70553e+07	370.251	2.67198e+07
	1_bckg	2	5300	1950.09	587.524	9757.69	498.516	1.03355e+07	1.03355e+07	498.516
	2_pos	3	4520	5716.54	1233.12	22489.2	425.663	2.58387e+07	2.58387e+07	425.663	1.68755e+07
	2_bckg	4	6110	1466.98	379.175	4080.53	580.568	8.96325e+06	8.96325e+06	580.568
	3_pos	5	5370	5378.31	843.286	21696.2	517.113	2.88815e+07	2.88815e+07	517.113	1.6153e+07
	3_bckg	6	6910	1842.04	385.516	16786.3	660.467	1.27285e+07	1.27285e+07	660.467
	4_pos	7	4870	4733.46	740.026	17201.2	451.25	2.3052e+07	2.3052e+07	451.25	1.1194e+07
	4_bckg	8	6790	1746.38	668.251	7754.83	638.527	1.18579e+07	1.18579e+07	638.527
	5_pos	9	6150	4922.28	1176.18	25857.9	576.738	3.0272e+07	3.0272e+07	576.738	1.95811e+07
	5_bckg	10	7830	1365.38	526.007	5265.47	741.394	1.06909e+07	1.06909e+07	741.394
	6_pos	11	5840	5608.7	631.944	22222.7	542.735	3.27548e+07	3.27548e+07	542.735	2.09922e+07
	6_bckg	12	7160	1642.82	487.093	9475.65	673.423	1.17626e+07	1.17626e+07	673.423
	7_pos	13	4550	4975.5	909.363	16602.1	430.691	2.26385e+07	2.26385e+07	430.691	1.39173e+07
	7_bckg	14	5940	1468.21	474.198	6339.27	554.08	8.72117e+06	8.72117e+06	554.08
